# Supplementary material for: Hypoxia-Regulated CD44 and xCT Expression Contributes to Late Postoperative Epilepsy in Glioblastoma
Source: Biomedicines. 2025 Feb 5;13(2):372. doi: 10.3390/biomedicines13020372 (PMC11853413; doi:10.3390/biomedicines13020372)
Supplement: Supplementary file 1 [file biomedicines-13-00372-s001.zip]

Archive with 7 entries (7 files):
- Supplementary Figure legends proof reading.pdf
- Supplementary Figure S1.TIF
- Supplementary Figure S2.TIF
- Supplementary Figure S3.TIF
- Supplementary Figure S4.TIF
- Supplementary Figure S5.TIF
- Supplementary materials.pdf
